# Supplementary material for: Meta‐analysis of continuous outcomes: Using pseudo IPD created from aggregate data to adjust for baseline imbalance and assess treatment‐by‐baseline modification
Source: Res Synth Methods. 2020 Jul 25;11(6):780–94. doi: 10.1002/jrsm.1434 (PMC7754323; doi:10.1002/jrsm.1434)
Supplement: Supplementary file 1 — Appendix S1. Supporting Information. [file JRSM-11-780-s001.zip]

Archive with 4 entries (4 files):
- JRSM_1434_dataSleepApnea.txt
- JRSM_1434_dataWang.txt
- JRSM_1434_pseudo IPD_Rcode.R
- JRSM_1434_pseudo IPD_SAScode.sas
